# Supplementary material for: A High Performing Biomarker Signature for Detecting Early-Stage Pancreatic Ductal Adenocarcinoma in High-Risk Individuals
Source: Cancers (Basel). 2025 Jun 2;17(11):1866. doi: 10.3390/cancers17111866 (PMC12153528; doi:10.3390/cancers17111866)
Supplement: Supplementary file 1 [file cancers-17-01866-s001.zip]

Archive with 9 entries (9 files):
- Supplemental Figure S1.pdf
- Supplemental Figure S2.pdf
- Supplemental Figure S3.pdf
- Supplemental Figure S4.pdf
- Supplemental Table S1.pdf
- Supplemental Table S2.pdf
- Supplemental Table S3.pdf
- Supplemental Table S4.pdf
- Supplemental Figure S5.pdf
